# Supplementary material for: SEPTIN2 and STATHMIN Regulate CD99-Mediated Cellular Differentiation in Hodgkin's Lymphoma
Source: PLoS One. 2015 May 22;10(5):e0127568. doi: 10.1371/journal.pone.0127568 (PMC4441373; doi:10.1371/journal.pone.0127568)
Supplement: S1 Table — (XLSX) [file pone.0127568.s004.xlsx]

## Sheet: Sheet1
S1 Table SiRNA sequences used in transfection experiments
siRNA	Sequence
stathmin-siRNA1 sense	5'-GUUAAUGGCUAGUACUGUA-3'
stathmin-siRNA1 antisense	5'-UACAGUACUAGCCAUUAAC-3'
stathmin-siRNA2 sense	5'-GAAGAGAAACUGACCCACA-3'
stathmin-siRNA2 antisense	5'-UGUGGGUCAGUUUCUCUUC-3'
NC-siRNA sense	5'-UUCUCCGAACGUGUCACGUTT-3'
NC-siRNA antisense	5'-ACGUGACACGUUCGGAGAATT-3'
septin2-siRNA1 sense	5'-GAAUGAGGACAUGAAUAAA-3'
septin2-siRNA1 antisense	5'-UUUAUUCAUGUCCUCAUUC-3'
septin2-siRNA2 sense	5'-CCUUAGAUGUGGCGUUUAU-3'
septin2-siRNA2 antisense	5'-AUAAACGCCACAUCUAAGG-3'
septin2-siRNA3 sense	5'-AAAGGACATGAATAAAGACCA-3'
septin2-siRNA3 antisense	5'-AAGTGAATATTGTGCCTGTCA-3'
