# Supplementary material for: SEPTIN2 and STATHMIN Regulate CD99-Mediated Cellular Differentiation in Hodgkin's Lymphoma
Source: PLoS One. 2015 May 22;10(5):e0127568. doi: 10.1371/journal.pone.0127568 (PMC4441373; doi:10.1371/journal.pone.0127568)
Supplement: S3 Table — (XLSX) [file pone.0127568.s006.xlsx]

## Sheet: Sheet1
S3 Table Antibodies used for IHC, ICC,Western blot and immunoﬂuorescence analysis
Antibody	Source	Species	Clone	Dilution ratio
				IHC/ICC	WB	IF
CD99	UK	Rabbit	EPR3097Y		1:3000
PRDM1/Blimp1	USA	Rabbit	9115S		1:2000
septin2	USA	Rabbit	11397-1-A	1:100	1:2000	1:200
stathmin	UK	Rabbit	EP1573Y	1:200	1:10000	1:100
β-actin	China	Mouse	AC004		1:2000
Abbreviations: IHC, immunohistochemistry; ICC, immunocytochemistry; WB, western blot; IF, immunoﬂuorescence.
