# Supplementary material for: SEPTIN2 and STATHMIN Regulate CD99-Mediated Cellular Differentiation in Hodgkin's Lymphoma
Source: PLoS One. 2015 May 22;10(5):e0127568. doi: 10.1371/journal.pone.0127568 (PMC4441373; doi:10.1371/journal.pone.0127568)
Supplement: S4 Table — (XLSX) [file pone.0127568.s007.xlsx]

## Sheet: Sheet1
S4 Table Antibodies used for flow cytometry analysis
Antigen	Fluorophore	Source
Human CD45	PE-Cy7 and PE	USA
Human CD15	PE-Cy5 and PE	USA
Human CD38	FITC and APC	USA
Human CD138	PE	USA
