# Supplementary material for: SEPTIN2 and STATHMIN Regulate CD99-Mediated Cellular Differentiation in Hodgkin's Lymphoma
Source: PLoS One. 2015 May 22;10(5):e0127568. doi: 10.1371/journal.pone.0127568 (PMC4441373; doi:10.1371/journal.pone.0127568)
Supplement: S5 Table — (XLSX) [file pone.0127568.s008.xlsx]

## Sheet: Sheet1
S5 Table The differential proteins indentified by MS between L428-CD99 versus L428-CTR
NOa	Accession	Gene	Protein name	Ratiob	T test	Mascot score	Mass	Queries matched	Peptide matched	Ppm	Rank
A1	P52566	ARHGDIB	Rho GDP-dissociation inhibitor 2	2.19	0.0018	135	23031	2	R.LTLVCESAPGPITMDLTGDLEALKK.E	-16.8	1
A5	P09211	GSTP1	Glutathione S-transferase P	2.85	0.0035	166	23569	2	K.FQDGDLTLYQSNTILR.H	-11.95	1
A14	P09211	GSTP1	Glutathione S-transferase P	1.47	0.00035	154	23569	2	K.FQDGDLTLYQSNTILR.H	-2.83	1
A9	Q9H819	DNAJC18	DnaJ homolog subfamily C member 18	2.15	0.032	30	41981	1	K.SELTNLAGLYR.D	-93.41	1
A11	Q9NY93	DDX56	Probable ATP-dependent RNA helicase DDX56	2.97	0.032	31	62007	1	R.GKSLLFVNTLER.S	-61.24	1
A17	P05091	ALDH2	Aldehyde dehydrogenase, mitochondrial	5.18	0.02	277	56859	4	R.TFVQEDIYDEFVER.S	1.74	1
A18	P05091	ALDH2	Aldehyde dehydrogenase, mitochondrial	2.36	0.0025	223	56859	3	R.TFVQEDIYDEFVER.S	-90.59	1
A20	P14317	HCLS1	Hematopoietic lineage cell-specific protein	6.82	0.033	229	54065	5	R.QTLPEDNEEPPALPPR.T	7.49	1
A23	P11142	HSPA8	Heat shock cognate 71kDa protein	3.26	0.00026	71	71082	1	R.IINEPTAAAIAYGLDKK.V	0.83	1
A33	P04792	HSPB1	Heat shock protein beta-1	5.98	0.034	200	22826	4	R.LFDQAFGLPR.L	-0.89	1
A25	P07951	TPM2	Tropomyosin beta chain	2.85	0.48	69	32945	3	R.IQLVEEELDR.A	-2.27	1
A26	P08865	RSSA	40S ribosomal protein	1.86	0.0037	109	32947	1	R.FTPGTFTNQIQAAFR.E	-71.48	1
A27	O43396	TXNL1	Thioredoxin-like protein	2.51	0.005	103	32630	2	K.VRIDQYQGADAVGLEEK.I	-66.91	1
A28	P15374	UCHL3	Ubiquitin carboxy1-terminal hydrolase isozyme L3	5.26	0.0028	178	26337	3	K.FLEESVSMSPEER.A	-58.13	1
A29	Q7Z7A1	CP110	Centriolin	2.15	0.04	0	269860	1	K.FLEESVSMSPEER.A	-20.44	1
A30	P33316	DUT	Deoxyuridine 5'-triphosphate nucleotidohydrolase, mitochondrial	2.48	0.0075	488	26975	5	R.IFYPEIEEVQALDDTER.G	-39.01	1
A31	Q9P107	GMIP	GEM-interacting protein	3.25	0.02	60	107586	11	R.LFDQAFGLPR.L	-0.89	1
A34	P35232	PHB	Prohibitin	2.27	0.0065	302	29843	5	K.AAELIANSLATAGDGLIELR.K	-1.8	1
A37	Q53H82	LACB2	Beta-lactamase-like protein 2	2.78	0.036	28	33070	1	K.IQQYISHR.N	69.2	1
A40	P04035	HMGCR	3-hydroxy-3-methylglutaryl-coenzyme A reductase	2.54	0.042	56	99009	1	R.ARPAEVGGMQLR.F	-19.79	1
A44	Q9NR99	MXRA5	Matrix-remodeling-associated protein 5	3.08	0.058	19	314195	2	K.KPAETTVGTLLDK.D	-84.87	1
B1	Q06323	PSME1	Proteasome activator complex subunit 1	-2.85	0.0068	147	28876	4	R.QLVHELDEAEYR.D	22	1
B2	Q9UL46	PSME2	Proteasome activator complex subunit 2	-6.11	0.038	346	27515	4	K.IIYLNQLLQEDSLNVADLTSLR.A	-77.51	1
B9	P09104	ENOG	Gamma-enolase	-2.08	0.008	282	47581	4	R.AAVPSGASTGIYEALELR.D	-86.81	1
B12	P43246	MSH2	DNA mismatch repair protein Msh2	-1.76	0.0025	137	105418	2	K.LDSSAQFGYYFR.V	-87.35	1
B15	Q15019	septin2	septin2	-4.58	0.037	292	41689	5	K.STLINSLFLTDLYPER.V	34.4	1
B16	O95816	BAG2	BAG family molecular chaperone regulator 2	-2.25	0.0057	142	23928	3	K.FQSIVIGCALEDQKK.I	41.4	1
B17	P78417	GSTO1	Glutathione S-transferase omega-1	-1.46	0.0049	136	27833	3	K.GSAPPGPVPEGSIR.I	-75.37	1
B18	P42126	DC1	3,2-trans-enoyl-CoA isomerase, mitochondrial	-4.38	0.0044	209	33080	5	R.DADVQNFVSFISK.D	-11.86	1
B19	P67936	TPM4	Tropomyosin alpha-4 chain	-2.12	0.0017	68	28619	2	R.IQLVEEELDRAQER.L	-59.41	1
B20	P61981	YWHAG	14-3-3 protein gamma	-2.59	0.024	83	28456	4	K.NVTELNEPLSNEER.N	-58.03	1
B23	P30626	SORCN	Sorcin	-2.65	0.037	185	21947	3	R.QHFISFDTDR.S	-59.51	1
B24	Q15185	PTGES3	Prostaglandin E synthase 3	-2.31	0.0039	184	18971	3	K.LTFSCLGGSDNFK.H	-0.51	1
B27	P18669	PGAM1	Phosphoglycerate mutase 1	-3.01	0.017	397	28900	5	R.FSGWYDADLSPAGHEEAK.R	-8.99	1
B29	Q9WUM4	PDCD6IP	Programmed cell death 6-interacting protein	-1.92	0.0065	38	96590	3	K.FYNELTEILVR.F	0.4	1
B31	Q9Y5Z4	HEBP2	Heme-binding protein 2	-2.37	0.022	166	22861	2	K.APEDAGPQPGSYEIR.H	-36.51	1
B32	P07741	APRT	Adenine phosphoribosyltransferase	-1.82	0.042	230	19766	3	R.SFPDFPTPGVVFR.D	13.5	1
B33	P29692	EEF1D	Elongation factor 1-delta	-2.93	0.0011	112	31217	4	R.SIQLDGLVWGASK.L	22	1
	a "A" stands for identified proteins which are upregulated and "B"stands for identified proteins which are downregulated in L428-CD99 compared with L428-CTR.
	b Ratio of normalized spot intensity between L428-CD99 vs L428-CTR.
