# Supplementary material for: SEPTIN2 and STATHMIN Regulate CD99-Mediated Cellular Differentiation in Hodgkin's Lymphoma
Source: PLoS One. 2015 May 22;10(5):e0127568. doi: 10.1371/journal.pone.0127568 (PMC4441373; doi:10.1371/journal.pone.0127568)
Supplement: S6 Table — (XLSX) [file pone.0127568.s009.xlsx]

## Sheet: Sheet1
S6 Table Closely related proteins involved in the CD99 regulation of cell transformation
Protein function	Protein name
Cell differentiation	DNA mismatch repair protein Msh2, Hematopoietic lineage cell-specific protein
Regulation of gene expression	Prohibitin, Heat shock protein beta-1, Hematopoietic lineage cell-specific protein
Cytoskeleton organization	Rho GDP-dissociation inhibitor 2, septin2
Signal transduction	Rho GDP-dissociation inhibitor 2, Prostaglandin E synthase 3,Prohibitin, Hematopoietic lineage cell-specific protein, GEM-interacting protein
