# Supplementary material for: SEPTIN2 and STATHMIN Regulate CD99-Mediated Cellular Differentiation in Hodgkin's Lymphoma
Source: PLoS One. 2015 May 22;10(5):e0127568. doi: 10.1371/journal.pone.0127568 (PMC4441373; doi:10.1371/journal.pone.0127568)
Supplement: S8 Table — (XLSX) [file pone.0127568.s011.xlsx]

## Sheet: Sheet1
S8 Table Closely related proteins involved in the mCD99L2 regulation of cell transformation
Protein function	Protein name
Cell differentiation	Stathmin, ADP-ribosylation factor-like protein 6
Regulation of gene expression	Eukaryotic translation initiation factor 4E, Nucleophosmin, 60 kDa heat shock protein, mitochondrial, PDZ and LIM domain protein 1, Hypermethylated in cancer 2 protein, Poly(U)-binding-splicing factor
Cytoskeleton organization	Actin, cytoplasmic 1, septin2, PDZ and LIM domain protein 1, Stathmin
Signal transduction	Ran GTPase-activating protein 1,ADP-ribosylation factor-like protein 6
