# Supplementary material for: SEPTIN2 and STATHMIN Regulate CD99-Mediated Cellular Differentiation in Hodgkin's Lymphoma
Source: PLoS One. 2015 May 22;10(5):e0127568. doi: 10.1371/journal.pone.0127568 (PMC4441373; doi:10.1371/journal.pone.0127568)
Supplement: S9 Table — (XLSX) [file pone.0127568.s012.xlsx]

## Sheet: Sheet1
S9 Table IHC expression of SEPTIN2 and STATHMIN in cHL and RH
Type	n	immunostaining intensity of septin2	immunostaining intensity of stathmin
		- + ++ +++	- + ++ +++
cHL	20	1 8 7 4	0 3 9 8
RH	5	0 1 4 0	0 0 2 3
Abbreviations: cHL, classic Hodgkin lymphoma; RH, reactive lymphoid hyperplasia
