# Supplementary material for: SEPTIN2 and STATHMIN Regulate CD99-Mediated Cellular Differentiation in Hodgkin's Lymphoma
Source: PLoS One. 2015 May 22;10(5):e0127568. doi: 10.1371/journal.pone.0127568 (PMC4441373; doi:10.1371/journal.pone.0127568)
Supplement: S10 Table — (XLSX) [file pone.0127568.s013.xlsx]

## Sheet: Sheet1
S10 Table IHC expression of STATHMIN in lymphoma subtypes
Type	n	immunostaining intensity of stathmin
		+	+ +	+++
cHL	20	3	9	8
GCB-DLBCL	20	2	20	8
Non-GCB DLBCL	20	6	9	5
PCM	5	1	2	3
Abbreviations: cHL, classic Hodgkin lymphoma; GCB-DLBCL, GCB-like diffuse large B-cell lymphoma; PCM, plasmacytoma
